# Supplementary material for: Mismatch Repair Status in Patient-Derived Colorectal Cancer Organoids Does Not Affect Intrinsic Tumor Cell Sensitivity to Systemic Therapy
Source: Cancers (Basel). 2021 Oct 29;13(21):5434. doi: 10.3390/cancers13215434 (PMC8582471; doi:10.3390/cancers13215434)
Supplement: Supplementary file 1 [file cancers-13-05434-s001.zip]

Archive with 1 entries (1 files):
- cancers-1417960-supplementary.pdf
